# Supplementary material for: Endoglucanase 2 (Eng2), a shared immunodominant antigen in dimorphic fungi that elicits immunity during infection
Source: J Clin Invest. 2025 Sep 25;135(22):e191103. doi: 10.1172/JCI191103 (PMC12618052; doi:10.1172/JCI191103)
Supplement: Supporting data values [file jci-135-191103-s027.xlsx]

## Sheet: Figure 1 - Panel E
	MFI	2nd Ab	Control Serum	Vaccinated Serum
	HK Hc G217b	6.48	79.2	672
	HK Bd 26199	41.8	76.3	444
	HK Cp	47.5	78.2	453

## Sheet: Figure 2 - Panel A
	CFU Lung	CFU Lung		Log10 CFU Lung	Log10 CFU Lung		CFU Spleen	CFU Spleen		Log10 CFU Spleen	Log10 CFU Spleen
	Control	Cp-Eng2		Control	C-Eng2		Control	Cp-Eng2		Control	Cp-Eng2
	9000000	700		6.95424	2.8451		827000	0		5.91751	0
	16000000	120		7.20412	2.07918		44000	0		4.64345	0
	5000000	0		6.69897	0		200000	265		5.30103	2.42325
	3200000	800		6.50515	2.90309		1230000	0		6.08991	0
	1000000	7800		6	3.89209		4950	0		3.69461	0
	8000000	140		6.90309	2.14613		17400	0		4.24055	0
	6000000	0		6.77815	0		200000	0		5.30103	0
	2600000	220		6.41497	2.34242		73200	30		4.86451	1.47712
	5000000	200		6.69897	2.30103			10			1
	9000000	360		6.95424	2.5563

## Sheet: Figure 2 - Panel B
		Days Post-challenge	Control
			Mouse 1	Mouse 2	Mouse 3	Mouse 4	Mouse 5	Mouse 6	Mouse 7	Mouse 8	Mouse 9	Mouse 10	Mouse 11	Mouse 12
		0	0	0	0	0	0	0	0	0	0	0	0	0
		1	0.794702	1.61943	1.11969	-1.00313	1.05263	-0.637958	2.79621	0.406872	-1.7501	-0.970874	-1.57871	1.7623
		3	-2.21767	3.07692	4.0824	-0.813517	3.09278	0.315956	3.07183	2.73731	-3.13531	-1.46341	-1.48716	0.827472
		5	-7.19141	-3.24734	-1.82903	-2.9722	1.36411	-7.64244	4.06922	5.45064	-6.24734	-4.13016	-6.1263	-1.05396
		7	-7.38351	1.90311	-2.85141	1.76829	3.05947	-7.34944	5.48387
		9	-5.86572	-9.17843	-17.3156	1.16564	2.95939	-19.1915	2.65781
		11	-19.4101	-21.5	-26.7194	-12.5786	-6.09481	-30.4797	0.0487329
		13	-26.7	-28.1	-36.4	-14.4	-19	-42.1	-4.7
		Days Post-challenge	Cp-Eng2
			Mouse 1	Mouse 2	Mouse 3	Mouse 4	Mouse 5	Mouse 6	Mouse 7	Mouse 8	Mouse 9	Mouse 10	Mouse 11	Mouse 12
		0	0	0	0	0	0	0	0	0	0	0	0	0
		1	-3.72108	-1.09272	-5.89876	0.929293	-0.842289	-2.46492	1.67824	-0.125681	-0.584007	0.3848	-5.33861	-0.780107
		3	-0.484702	0.261352	-5.43651	1.2087	-6.79791	-4.24383	0.0294204	-0.971694	0.0446429	-2.2716	-2.30437	-1.27389
		5	-1.77969	3.96351	-7.18031	3.88083	-7.65891	-0.446097	0.556043	-2.13675	1.49582	-7.75234	-17.1523	-13.5091
		7	0.270595	4.20458	-6.2375	2.23285	-5.14839	-1.57895	-2.72068
		9	-1.03564	6.17701	-3.78906	-1.15512	-4.64135	-0.296956	-1.88906
		11	-1.25153	6.06154	-12.5847	-0.739523	-3.98323	0.110906	-11.4829
		13	-3.1	5.5	-15.5	-3.8	-4.1	3	-10

## Sheet: Figure 2 - Panel C
	Days Post Boost	Control	Cp-Eng2
	13
	13
	13
	14
	15
	15
	15
	16
	17
	19
	14	1
	15	1
	16	1
	17	1
	17	1
	19	1
	19	1
	20	1
	22	1
	19		1
	19		1
	20		1
	20		1
	20		1
	22		1
	35		0
	35		0
	35		0
	35		0

## Sheet: Figure 2 - Panel D
	CFU LUNGS			Log10 CFU Lungs			CFU Spleen			Log10 CFU Spleen
	Control	Hc-Eng2		Control	Hc-Eng2		Control	Hc-Eng2		Control	Hc-Eng2
	880000	7200		5.94448	3.85733		2140	480		3.33041	2.68124
	280000	60000		5.44716	4.77815		200	500		2.30103	2.69897
	540000	102000		5.73239	5.0086		6600	20		3.81954	1.30103
	1420000	222000		6.15229	5.34635		6000	2000		3.77815	3.30103
	280000	222000		5.44716	5.34635		680	2000		2.83251	3.30103
	360000	192000		5.5563	5.2833		1740	360		3.24055	2.5563
	840000	6600		5.92428	3.81954		1720	20		3.23553	1.30103
	780000	140000		5.89209	5.14613		1860	2360		3.26951	3.37291
	1340000	10000		6.1271	4		660	260		2.81954	2.41497
	600000	320000		5.77815	5.50515		3000	4100		3.47712	3.61278

## Sheet: Figure 2 - Panel E
		Days After Challenge	Control										Days After Challenge	Hc-Eng2
			A:1	A:2	A:3	A:4	A:5	A:6	A:7	A:8	A:9			B:1	B:2	B:3	B:4	B:5	B:6	B:7	B:8
		0	0	0	0	0	0	0	0	0	0		0	0	0	0	0	0	0	0	0
		1	11.8126	-12.9618	-8.15	-12.11	-8.65214	-8.56	-9.21	-13.8474	-8.97724		1	-3.86172	-2.86773		-4.77724	-2.48623	-5.15046	-2.0214
		3	-9.4589	-9.51087	-10.2901	-12.28	-22.6562	-8.29231	-11.9176	-11.36	-9.11		3		-12.619	-11.214	-5.45651		-3.00454	2.11067	-10.9652
		5	-15.0012	-12.4929	-14.4515	-12.4287	0	-12.8535	-17.2903	-22.6738	-9.22		5	-10.6764	-6.71179		-5.39957	-11.529	-0.609081	3.97314	-8.82164
		7	-23.4479	-16.4392	-24.0582	-25.7167	-37.3578	-31.7895	-36.5544	-17.2092	-9.24036		7	-13.8	-0.8	-2.6	-17.2	-17.6	3.6	2.1	-23.3
		9	-26.2359	-6.55738	-29.6563	-33.7308	0	-31.9	-36.94	-38.5631	-34.6351		9	-8.9	0.9	0.1	-9.2	-14.8	3.6	-0.4	-21.5
		11	-14.1226	-8.2	-12.8	-31.7	-45.8	-7.15	-25.12	-17.6	-32.87		11	-11.5	-0.6	-15.9	-1.8	-7	-0.5	2	-4.7
		13	-16.9981	-11.9	-17.2	-36.5	-53.3	-7	-7.4				13	-6	6.3	-13.4	0.8	-6.7	0.4	0.8	-3.2

## Sheet: Figure 2 - Panel F
	Day	Control	Hc-Eng2
	4	1
	4	1
	9	1
	9	1
	9	1
	9	1
	9	1
	10		1
	11		1
	11		1
	16		1
	30		0
	30		0
	30		0
	30		0
	30		0
	30		0

## Sheet: Figure 3 - Panel A
		Control												C-Eng2
	Peptide 1	-59.6148	-54.4225	-52.7739	577.418	560.256	538.484	573.632	414.033	483.649			Peptide 1	903.756	882.127	767.906	1084.61	849.723	1169.51	97.1955	252.962	463.577
	Peptide 3	-53.2447	-47.6037	-35.2173	510.931	508.632	555.675	578.56	452.926	538.401			Peptide 3	17745.3	21657.8	21731.5	23422.7	16331.4	18586.3	8256.9	5006.48	6141.5
	Peptide 7	-39.88	-46.6655	-43.3861	533.896	652.662	810.887	487.091	391.39	339.981			Peptide 7	804.216	789.35	766.258	6389.52	6066.65	4126.77	1944.88	2074.34	1040.83
	Cp-Eng2	-51.3622	-47.6037	-46.6655	752.33	541.773	699.189			560.211			Cp-Eng2	21872	21492.9	17658	23048.3	23048.3	23048.3	8826.02	4723.18	7533.06

## Sheet: Figure 3 - Panel B
		% Tetramer+
	Group	Frequence (%)
	Control	1.15
		1.72
		4.09
		0.67
		2.79
	Cp-Eng2	9.91
		13
		6.62
		15.3
		22.8

## Sheet: Figure 3 - Panel C
	# Tetramer+
	Control	Cp-Eng2
	54.85	1363.95
	109.92	985.9
	261.37	618.39
	58.87	2267.44
	284.64	1908.81

[truncated: 43 more sheets: Figure 3 - Panel D, Figure 3 - Panel E, Figure 3 - Panel F, Figure 4 - Panel A, Figure 4 - Panel B, Figure 4 - Panel C, Figure 4 - Panel D, Figure 4 - Panel E, Figure 4 - Panel F, Figure 4 - Panel G, Figure 4 - Panel H, Figure 5 - Panel A, Figure 5 - Panel B, Figure 5 - Panel C, Figure 5 - Panel D, Figure 6 - Panel A, Figure 6 - Panel B, Figure 7 - Panel B, Figure 7 - Panel C, Figure 7 - Panel D …]
